# Supplementary material for: Decay of linkage disequilibrium within genes across HGDP-CEPH human samples: most population isolates do not show increased LD
Source: BMC Genomics. 2009 Jul 28;10:338. doi: 10.1186/1471-2164-10-338 (PMC2723139; doi:10.1186/1471-2164-10-338)
Supplement: Additional file 4 — Linkage disequilibrium parameters for each population and distance class. Mean r2 and proportion of SNP pairs with r2 > 0.8 for each population and distance class. Abbreviations: N, number of SNP pairs; 2n, maximum sample size (chromosomes). [file 1471-2164-10-338-S4.xls]

## Sheet: Hoja1
Supplementary Table 3
LD parameters for each population and distance class.
Abbreviations: N, number of SNP pairs;
2n, maximum sample size (chromosomes)
					r2	r2		Pro SNP pairs
Continental group	Pop	2n	distclass	N	Mean	Median	Std.Err.	with r 2> 0.8	Std.Err.
AME	Colombian	14	5	1042	0.559878	0.556	0.0124795	0.400192	0.015185
AME	Colombian		15	1185	0.497905	0.4	0.011365	0.326582	0.013629
AME	Colombian		25	1087	0.427589	0.3	0.0113797	0.24747	0.0130951
AME	Colombian		35	967	0.390791	0.273	0.0116141	0.204757	0.0129832
AME	Colombian		45	777	0.345278	0.205	0.0122741	0.158301	0.0131036
AME	Colombian		55	601	0.324018	0.205	0.0130679	0.126456	0.0135686
AME	Colombian		65	560	0.278679	0.174	0.0123952	0.0875	0.0119513
AME	Colombian		75	492	0.293126	0.184	0.0137124	0.097561	0.0133908
AME	Colombian		85	396	0.28146	0.194	0.014724	0.0984848	0.0149925
AME	Colombian		95	366	0.268462	0.152	0.0152789	0.0846995	0.0145739
AME	Colombian		110	589	0.260508	0.152	0.0121469	0.0882852	0.0117
AME	Colombian		130	476	0.234387	0.1115	0.0125746	0.0651261	0.0113216
AME	Colombian		150	428	0.219465	0.109	0.012753	0.0607477	0.0115596
AME	Colombian		170	368	0.203818	0.103	0.0133119	0.0543478	0.0118338
AME	Colombian		190	322	0.192109	0.109	0.0138149	0.052795	0.0124815
AME	Colombian		225	559	0.188789	0.109	0.010466	0.0554562	0.00968878
AME	Colombian		275	365	0.206178	0.119	0.0126379	0.0465753	0.0110451
AME	Colombian		350	483	0.204754	0.1	0.0117003	0.0559006	0.0104639
AME	Colombian		400	454	0.153348	0.058	0.0113694	0.0484581	0.010089
AME	Colombian		Overall	11517	_	_	_	0.1632	0.0034
AME	Karitiana	28	5	831	0.602135	0.65	0.0135955	0.448857	0.0172642
AME	Karitiana		15	980	0.519048	0.4605	0.0125012	0.343878	0.0151811
AME	Karitiana		25	891	0.456266	0.352	0.0129485	0.276094	0.0149856
AME	Karitiana		35	789	0.418016	0.29	0.0131195	0.233207	0.0150642
AME	Karitiana		45	615	0.370463	0.216	0.0145679	0.196748	0.0160434
AME	Karitiana		55	502	0.331737	0.1885	0.0150694	0.149402	0.0159266
AME	Karitiana		65	427	0.291803	0.149	0.0154656	0.119438	0.0157125
AME	Karitiana		75	398	0.275987	0.152	0.0155191	0.105528	0.0154195
AME	Karitiana		85	306	0.247791	0.1035	0.0174882	0.107843	0.017761
AME	Karitiana		95	291	0.255165	0.124	0.0175273	0.0962199	0.0173167
AME	Karitiana		110	474	0.23843	0.111	0.0129786	0.0801688	0.0124861
AME	Karitiana		130	388	0.209317	0.103	0.0137203	0.0695876	0.0129345
AME	Karitiana		150	345	0.218916	0.103	0.0147344	0.0724638	0.0139781
AME	Karitiana		170	297	0.192677	0.1	0.0145895	0.0505051	0.0127282
AME	Karitiana		190	242	0.193773	0.091	0.016987	0.0661157	0.0160063
AME	Karitiana		225	442	0.167231	0.0595	0.0114767	0.0384615	0.00915751
AME	Karitiana		275	279	0.158068	0.056	0.0143896	0.0501792	0.0130936
AME	Karitiana		350	384	0.2105	0.1195	0.0123635	0.046875	0.0108006
AME	Karitiana		400	398	0.120178	0.045	0.00760097	0.00753769	0.00434091
AME	Karitiana		Overall	9279	_	_	_	0.1792	0.004
AME	Maya	44	5	1179	0.498645	0.45	0.01117	0.333333	0.0137348
AME	Maya		15	1377	0.45228	0.35	0.00998697	0.277415	0.0120698
AME	Maya		25	1252	0.37795	0.2225	0.0101066	0.204473	0.0114029
AME	Maya		35	1121	0.338859	0.186	0.010107	0.157003	0.0108707
AME	Maya		45	914	0.282257	0.1375	0.0105826	0.126915	0.0110166
AME	Maya		55	766	0.253752	0.108	0.0111629	0.109661	0.0112972
AME	Maya		65	669	0.233474	0.108	0.0109805	0.0822123	0.010628
AME	Maya		75	620	0.223165	0.0965	0.011247	0.0741935	0.0105341
AME	Maya		85	499	0.191084	0.085	0.0114159	0.0641283	0.0109779
AME	Maya		95	457	0.18302	0.079	0.0114163	0.0437637	0.00957981
AME	Maya		110	772	0.160855	0.053	0.00856875	0.0414508	0.00717871
AME	Maya		130	638	0.144712	0.048	0.00862139	0.0329154	0.00706906
AME	Maya		150	575	0.128379	0.038	0.00836727	0.026087	0.00665297
AME	Maya		170	486	0.122543	0.0375	0.00894853	0.0288066	0.007595
AME	Maya		190	427	0.105183	0.035	0.0087498	0.0257611	0.00767556
AME	Maya		225	746	0.0911193	0.029	0.00581209	0.0147453	0.00441594
AME	Maya		275	482	0.0739129	0.024	0.00671376	0.0124481	0.00505545
AME	Maya		350	629	0.07331	0.029	0.00568523	0.0158983	0.00499131
AME	Maya		400	601	0.0388403	0.016	0.00279707	0	0
AME	Maya		Overall	14210	_	_	_	0.1182	0.0027
AME	Pima	28	5	957	0.560929	0.576	0.0129514	0.430512	0.0160142
AME	Pima		15	1132	0.512139	0.459	0.0115563	0.348057	0.0141644
AME	Pima		25	1017	0.439774	0.336	0.011792	0.264503	0.0138375
AME	Pima		35	921	0.404289	0.263	0.0119338	0.213898	0.0135191
AME	Pima		45	710	0.349515	0.213	0.0128369	0.164789	0.0139328
AME	Pima		55	595	0.320437	0.17	0.01364	0.139496	0.0142156
AME	Pima		65	533	0.276901	0.146	0.0129991	0.0919325	0.0125267
AME	Pima		75	469	0.28	0.16	0.0139219	0.100213	0.0138806
AME	Pima		85	388	0.269678	0.16	0.014912	0.0876289	0.0143732
AME	Pima		95	358	0.259648	0.131	0.0160182	0.0949721	0.0155165
AME	Pima		110	595	0.225629	0.12	0.0106157	0.0554622	0.00939107
AME	Pima		130	477	0.209027	0.108	0.0113906	0.0461216	0.0096138
AME	Pima		150	429	0.211198	0.105	0.0128944	0.0675991	0.0121353
AME	Pima		170	364	0.185865	0.0905	0.0129334	0.0521978	0.0116743
AME	Pima		190	305	0.153525	0.09	0.0103872	0.0163934	0.00728298
AME	Pima		225	571	0.147427	0.091	0.00756968	0.0175131	0.00549424
AME	Pima		275	362	0.148354	0.072	0.0102021	0.0248619	0.00819495
AME	Pima		350	499	0.153327	0.078	0.0091601	0.0260521	0.00713797
AME	Pima		400	399	0.099391	0.064	0.00554799	0	0
AME	Pima		Overall	11081	_	_	_	0.1603	0.00349
AME	Surui	18	5	771	0.658402	1	0.0144913	0.535668	0.0179728
AME	Surui		15	901	0.613226	0.786	0.013724	0.478357	0.016651
AME	Surui		25	766	0.536407	0.471	0.0146353	0.37859	0.0175365
AME	Surui		35	695	0.499872	0.4	0.0148879	0.319424	0.0176987
AME	Surui		45	545	0.455334	0.308	0.016534	0.266055	0.018946
AME	Surui		55	447	0.388434	0.206	0.017662	0.214765	0.0194453
AME	Surui		65	407	0.384796	0.25	0.0178004	0.189189	0.0194377
AME	Surui		75	360	0.379147	0.2395	0.0190891	0.183333	0.0204219
AME	Surui		85	271	0.350207	0.196	0.0218734	0.177122	0.0232339
AME	Surui		95	259	0.336938	0.196	0.0212392	0.150579	0.0222656
AME	Surui		110	418	0.33922	0.192	0.0169758	0.15311	0.0176339
AME	Surui		130	357	0.306527	0.153	0.017662	0.12605	0.017591
AME	Surui		150	311	0.310987	0.153	0.0189278	0.106109	0.0174919
AME	Surui		170	278	0.29205	0.159	0.0188785	0.0971223	0.0177924
AME	Surui		190	222	0.25555	0.126	0.0205951	0.0945946	0.019686
AME	Surui		225	386	0.246028	0.118	0.0151048	0.0854922	0.0142504
AME	Surui		275	251	0.236801	0.1	0.0182817	0.0796813	0.0171268
AME	Surui		350	403	0.190236	0.1	0.0116051	0.0397022	0.00973862
AME	Surui		400	355	0.186575	0.118	0.00922106	0.0056338	0.00397807
AME	Surui		Overall	8403	_	_	_	0.2485	0.0047
CSASIA	Balochi	48	5	1539	0.394539	0.265	0.00888308	0.19948	0.0101896
CSASIA	Balochi		15	1792	0.346326	0.223	0.00777223	0.156808	0.00859211
CSASIA	Balochi		25	1614	0.283499	0.153	0.00755703	0.105328	0.00764341
CSASIA	Balochi		35	1461	0.251693	0.127	0.00737881	0.0793977	0.0070756
CSASIA	Balochi		45	1161	0.210185	0.094	0.00758744	0.0585702	0.00689451
CSASIA	Balochi		55	988	0.172488	0.07	0.00762334	0.0445344	0.00656594
CSASIA	Balochi		65	842	0.1644	0.058	0.00799491	0.0368171	0.00649353
CSASIA	Balochi		75	767	0.166648	0.071	0.00827411	0.0338983	0.00653862
CSASIA	Balochi		85	647	0.13468	0.052	0.00827308	0.0278207	0.00647055
CSASIA	Balochi		95	605	0.131979	0.049	0.00822316	0.0297521	0.00691324
CSASIA	Balochi		110	1015	0.111192	0.036	0.00580885	0.0206897	0.00447011
CSASIA	Balochi		130	822	0.0939307	0.037	0.00565954	0.0182482	0.00467131
CSASIA	Balochi		150	721	0.0851956	0.028	0.00564975	0.0110957	0.00390381
CSASIA	Balochi		170	591	0.074176	0.024	0.0055375	0.00338409	0.00239089
CSASIA	Balochi		190	534	0.0670824	0.025	0.00570932	0.0093633	0.00417165
CSASIA	Balochi		225	975	0.0545621	0.017	0.00359845	0.00410256	0.00204812
CSASIA	Balochi		275	600	0.051945	0.015	0.00490312	0.00666667	0.00332498
CSASIA	Balochi		350	789	0.050076	0.013	0.00442428	0.0126743	0.003985
CSASIA	Balochi		400	728	0.0241786	0.013	0.00126334	0	0
CSASIA	Balochi		Overall	18191	_	_	_	0.0631	0.0018
CSASIA	Brahui	50	5	1542	0.390661	0.281	0.00887328	0.212711	0.0104246
CSASIA	Brahui		15	1785	0.340625	0.206	0.00784773	0.156863	0.00861017
CSASIA	Brahui		25	1630	0.273444	0.147	0.00738555	0.106748	0.00765081
CSASIA	Brahui		35	1443	0.250776	0.128	0.00746916	0.0817741	0.00721606
CSASIA	Brahui		45	1143	0.21303	0.109	0.00736343	0.0463692	0.0062226
CSASIA	Brahui		55	957	0.187386	0.085	0.0078018	0.0512017	0.00712853
CSASIA	Brahui		65	821	0.171637	0.079	0.00790235	0.0389769	0.0067587
CSASIA	Brahui		75	746	0.170796	0.0795	0.00846645	0.041555	0.00731168
CSASIA	Brahui		85	620	0.14724	0.059	0.00862285	0.0387097	0.00775339
CSASIA	Brahui		95	577	0.1413	0.056	0.00856557	0.0207972	0.00594604
CSASIA	Brahui		110	967	0.12418	0.049	0.00592978	0.0175801	0.00422835
CSASIA	Brahui		130	779	0.112309	0.04	0.00623067	0.0154044	0.00441531
CSASIA	Brahui		150	699	0.096166	0.043	0.00565741	0.0100143	0.00376875
CSASIA	Brahui		170	572	0.0783217	0.034	0.00534349	0.00874126	0.00389549
CSASIA	Brahui		190	515	0.0772854	0.036	0.00609347	0.00970874	0.00432495
CSASIA	Brahui		225	939	0.0699787	0.032	0.00390872	0.0085197	0.00300091
CSASIA	Brahui		275	587	0.0635843	0.026	0.00458193	0.00851789	0.00379629
CSASIA	Brahui		350	756	0.0551058	0.022	0.0041221	0.00661376	0.00294992
CSASIA	Brahui		400	710	0.0294183	0.014	0.00159554	0	0
CSASIA	Brahui		Overall	17788	_	_	_	0.0655	0.0019
CSASIA	Burusho	50	5	1515	0.388997	0.254	0.00905319	0.213201	0.010526
CSASIA	Burusho		15	1791	0.340664	0.203	0.00797648	0.171413	0.00890767
CSASIA	Burusho		25	1606	0.281935	0.145	0.00770949	0.117061	0.0080248
CSASIA	Burusho		35	1437	0.239283	0.117	0.0075502	0.0876827	0.00746367
CSASIA	Burusho		45	1164	0.210028	0.0945	0.00780458	0.0695876	0.00746129
CSASIA	Burusho		55	972	0.171348	0.0705	0.00784706	0.0493827	0.00695314
CSASIA	Burusho		65	835	0.161032	0.068	0.00780888	0.0383234	0.00664758
CSASIA	Burusho		75	770	0.157632	0.058	0.00830525	0.0441558	0.0074084
CSASIA	Burusho		85	645	0.143794	0.05	0.00874883	0.0403101	0.00775049
CSASIA	Burusho		95	594	0.128892	0.048	0.00816087	0.026936	0.00664829
CSASIA	Burusho		110	999	0.111033	0.041	0.00579022	0.027027	0.00513315
CSASIA	Burusho		130	811	0.0977596	0.032	0.00610112	0.0184957	0.00473411
CSASIA	Burusho		150	715	0.0760895	0.025	0.00531913	0.0111888	0.0039364
CSASIA	Burusho		170	583	0.0643739	0.021	0.00519979	0.00857633	0.00382225
CSASIA	Burusho		190	530	0.0591151	0.018	0.00577013	0.0150943	0.00530123
CSASIA	Burusho		225	977	0.0515026	0.018	0.00348253	0.00818833	0.00288461
CSASIA	Burusho		275	611	0.0453502	0.016	0.00463755	0.0114566	0.00430885
CSASIA	Burusho		350	779	0.0394634	0.011	0.00356957	0.00513479	0.00256244
CSASIA	Burusho		400	712	0.0258666	0.014	0.00128539	0	0
CSASIA	Burusho		Overall	18046	_	_	_	0.07	0.0019
CSASIA	Hazara	46	5	1516	0.404502	0.253	0.00930231	0.23285	0.0108585
CSASIA	Hazara		15	1754	0.348892	0.2135	0.00813619	0.171038	0.00899337
CSASIA	Hazara		25	1597	0.285517	0.151	0.00775731	0.115216	0.00799206
CSASIA	Hazara		35	1422	0.253333	0.116	0.00770422	0.0907173	0.00761899
CSASIA	Hazara		45	1141	0.216253	0.097	0.00788607	0.0657318	0.00733958
CSASIA	Hazara		55	945	0.188686	0.086	0.00825826	0.0603175	0.00774865
CSASIA	Hazara		65	816	0.163525	0.0705	0.00782912	0.0318627	0.00615221
CSASIA	Hazara		75	754	0.159558	0.058	0.00826856	0.0384615	0.00700808
CSASIA	Hazara		85	612	0.136729	0.0485	0.00841729	0.0277778	0.0066483
CSASIA	Hazara		95	564	0.137821	0.046	0.00865309	0.0283688	0.00699708
CSASIA	Hazara		110	949	0.117516	0.044	0.0059286	0.0189673	0.00443038
CSASIA	Hazara		130	760	0.0966171	0.032	0.00596988	0.0144737	0.00433514
CSASIA	Hazara		150	665	0.0779594	0.027	0.00525955	0.0075188	0.00335236
CSASIA	Hazara		170	538	0.0640428	0.022	0.00500279	0.00371747	0.0026262
CSASIA	Hazara		190	480	0.0553562	0.019	0.00526252	0.00833333	0.0041536
CSASIA	Hazara		225	882	0.0505102	0.0195	0.0033344	0.00566893	0.00252946
CSASIA	Hazara		275	551	0.0424465	0.018	0.00392692	0.00362976	0.0025643
CSASIA	Hazara		350	709	0.0457264	0.016	0.0040846	0.00846262	0.00344263
CSASIA	Hazara		400	661	0.0234735	0.011	0.00122585	0	0
CSASIA	Hazara		Overall	17316	_	_	_	0.0716	0.002
CSASIA	Kalash	48	5	1415	0.433679	0.3	0.00986607	0.263604	0.0117167
CSASIA	Kalash		15	1686	0.378194	0.2385	0.00854088	0.204626	0.00982803
CSASIA	Kalash		25	1513	0.324909	0.184	0.00861843	0.163913	0.00952042
CSASIA	Kalash		35	1371	0.275636	0.133	0.00832573	0.115974	0.00865072
CSASIA	Kalash		45	1093	0.2448	0.116	0.00881914	0.0924062	0.00876365
CSASIA	Kalash		55	923	0.206779	0.098	0.00861111	0.0671723	0.00824385
CSASIA	Kalash		65	775	0.197742	0.094	0.00915396	0.0606452	0.00857911
CSASIA	Kalash		75	726	0.197923	0.096	0.00966139	0.0674931	0.00931723
CSASIA	Kalash		85	589	0.171825	0.07	0.00996372	0.0509338	0.00906698
CSASIA	Kalash		95	561	0.156713	0.067	0.00952525	0.0374332	0.00802139
CSASIA	Kalash		110	943	0.139699	0.063	0.0066909	0.0318134	0.00571819
CSASIA	Kalash		130	757	0.131297	0.062	0.00699219	0.0198151	0.00506863
CSASIA	Kalash		150	669	0.114883	0.048	0.00685024	0.0179372	0.00513522
CSASIA	Kalash		170	546	0.10411	0.042	0.00691832	0.010989	0.00446562
CSASIA	Kalash		190	486	0.0996975	0.0435	0.00723482	0.0123457	0.00501406
CSASIA	Kalash		225	899	0.0883782	0.044	0.00476521	0.0100111	0.00332214
CSASIA	Kalash		275	561	0.0858467	0.037	0.00641931	0.0124777	0.0046908
CSASIA	Kalash		350	745	0.0649772	0.027	0.00439658	0.00268456	0.001897
CSASIA	Kalash		400	685	0.0375693	0.02	0.00191537	0	0
CSASIA	Kalash		Overall	16943	_	_	_	0.0898	0.0022
CSASIA	Makrani	50	5	1590	0.37314	0.2475	0.00858269	0.17673	0.00956894
CSASIA	Makrani		15	1849	0.324628	0.202	0.00743512	0.132504	0.00788674
CSASIA	Makrani		25	1689	0.266524	0.138	0.00715669	0.0929544	0.00706746
CSASIA	Makrani		35	1503	0.23457	0.111	0.00712028	0.0678643	0.00648971
CSASIA	Makrani		45	1204	0.198458	0.088	0.00729515	0.0498339	0.00627378
CSASIA	Makrani		55	1005	0.16804	0.068	0.00741218	0.0427861	0.00638688
CSASIA	Makrani		65	861	0.158376	0.064	0.00747227	0.0278746	0.00561327
CSASIA	Makrani		75	788	0.147963	0.056	0.00762135	0.0253807	0.00560637
CSASIA	Makrani		85	657	0.13444	0.049	0.00780291	0.0228311	0.00583171
CSASIA	Makrani		95	610	0.12441	0.044	0.00760404	0.0163934	0.00514561
CSASIA	Makrani		110	1019	0.109621	0.036	0.00555906	0.016683	0.0040143
CSASIA	Makrani		130	831	0.0972996	0.038	0.00559938	0.0120337	0.0037847
CSASIA	Makrani		150	735	0.0783265	0.031	0.00498365	0.00952381	0.00358492
CSASIA	Makrani		170	597	0.0669447	0.025	0.0049235	0.00670017	0.00334164
CSASIA	Makrani		190	537	0.0621955	0.023	0.00554567	0.0167598	0.00554474
CSASIA	Makrani		225	982	0.0521721	0.02	0.00345543	0.0101833	0.00320544
CSASIA	Makrani		275	590	0.0485458	0.016	0.00458927	0.00508475	0.00293069
CSASIA	Makrani		350	749	0.0508278	0.018	0.00427178	0.0106809	0.00375856
CSASIA	Makrani		400	699	0.0274635	0.014	0.00144498	0	0
CSASIA	Makrani		Overall	18495	_	_	_	0.0554	0.0017
CSASIA	North_West_China	58	5	1506	0.393321	0.24	0.00946052	0.239708	0.0110043
CSASIA	North_West_China		15	1756	0.34906	0.204	0.0081393	0.177677	0.00912426
CSASIA	North_West_China		25	1586	0.286431	0.143	0.00791913	0.12232	0.00823005
CSASIA	North_West_China		35	1405	0.252074	0.119	0.00784923	0.0953737	0.00783908
CSASIA	North_West_China		45	1136	0.21319	0.089	0.00801208	0.0633803	0.00723204
CSASIA	North_West_China		55	951	0.185095	0.072	0.00821946	0.0557308	0.00744276
CSASIA	North_West_China		65	816	0.168099	0.065	0.00822627	0.0441176	0.00719332
CSASIA	North_West_China		75	759	0.165594	0.061	0.0085525	0.0421607	0.00729904
CSASIA	North_West_China		85	617	0.152532	0.051	0.00935087	0.0372771	0.00763276
CSASIA	North_West_China		95	580	0.138067	0.0475	0.00859564	0.0206897	0.00591558
CSASIA	North_West_China		110	971	0.118562	0.037	0.00603482	0.0164779	0.00408749
CSASIA	North_West_China		130	800	0.104196	0.035	0.00627117	0.01375	0.00411976
CSASIA	North_West_China		150	704	0.0856037	0.031	0.00543285	0.00710227	0.00316718
CSASIA	North_West_China		170	585	0.0657744	0.023	0.00494772	0.0034188	0.00241539
CSASIA	North_West_China		190	518	0.065334	0.023	0.0054002	0.00772201	0.00384979
CSASIA	North_West_China		225	954	0.0531468	0.0175	0.00348438	0.00733753	0.00276458
CSASIA	North_West_China		275	610	0.0448131	0.0175	0.00396343	0.00655738	0.0032706
CSASIA	North_West_China		350	765	0.041302	0.012	0.00360023	0.00261438	0.00184743
CSASIA	North_West_China		400	665	0.027806	0.014	0.00153032	0	0
CSASIA	North_West_China		Overall	17684	_	_	_	0.0724	0.002
CSASIA	Pathan	48	5	1555	0.385771	0.251	0.0089327	0.206431	0.0102673
CSASIA	Pathan		15	1790	0.334732	0.193	0.00791438	0.153073	0.00851269
CSASIA	Pathan		25	1620	0.279534	0.1405	0.00773118	0.115432	0.00794155
CSASIA	Pathan		35	1473	0.245464	0.127	0.00737367	0.0787508	0.00702041
CSASIA	Pathan		45	1168	0.211366	0.095	0.00777843	0.0642123	0.00717567
CSASIA	Pathan		55	967	0.1757	0.071	0.00777097	0.0455016	0.00670521
CSASIA	Pathan		65	829	0.167084	0.067	0.00795939	0.0349819	0.0063852
CSASIA	Pathan		75	756	0.165925	0.0705	0.00822083	0.0343915	0.00663213
CSASIA	Pathan		85	636	0.146814	0.055	0.00854127	0.0330189	0.00709093
CSASIA	Pathan		95	590	0.137876	0.0585	0.00832728	0.0271186	0.00669278
CSASIA	Pathan		110	984	0.121074	0.049	0.00581786	0.0213415	0.00460947
CSASIA	Pathan		130	807	0.0984002	0.031	0.00590812	0.0173482	0.00459896
CSASIA	Pathan		150	707	0.0875686	0.033	0.00543732	0.00990099	0.00372629
CSASIA	Pathan		170	583	0.0697393	0.023	0.00482466	0.00343053	0.00242367
CSASIA	Pathan		190	525	0.0668	0.023	0.00550861	0.00761905	0.0037986
CSASIA	Pathan		225	966	0.0568478	0.0215	0.00335402	0.00310559	0.00179115
CSASIA	Pathan		275	592	0.0546199	0.021	0.00449245	0.00844595	0.00376434
CSASIA	Pathan		350	783	0.04653	0.016	0.00358121	0.00255428	0.00180499
CSASIA	Pathan		400	684	0.0212208	0.011	0.0010243	0	0
CSASIA	Pathan		Overall	18015	_	_	_	0.0648	0.0018
CSASIA	Sindhi	48	5	1520	0.388526	0.264	0.00885579	0.201316	0.0102884
CSASIA	Sindhi		15	1773	0.339113	0.201	0.00780078	0.150028	0.00848314
CSASIA	Sindhi		25	1608	0.28421	0.1425	0.00772027	0.11505	0.00795966
CSASIA	Sindhi		35	1441	0.24587	0.123	0.00744823	0.0811936	0.00719767
CSASIA	Sindhi		45	1161	0.212269	0.099	0.00774267	0.0611542	0.00703528
CSASIA	Sindhi		55	973	0.180663	0.07	0.00776794	0.045221	0.00666482
CSASIA	Sindhi		65	834	0.164076	0.063	0.00794373	0.0323741	0.00613239
CSASIA	Sindhi		75	767	0.159235	0.064	0.00815235	0.0378096	0.00689156
CSASIA	Sindhi		85	650	0.13954	0.051	0.00835437	0.0307692	0.00677875
CSASIA	Sindhi		95	607	0.127552	0.045	0.0082016	0.029654	0.00689079
CSASIA	Sindhi		110	1002	0.11315	0.038	0.00573861	0.0189621	0.00431091
CSASIA	Sindhi		130	805	0.0971068	0.036	0.00575737	0.0136646	0.00409433
CSASIA	Sindhi		150	712	0.0782963	0.026	0.00523743	0.00983146	0.00370023
CSASIA	Sindhi		170	574	0.0736481	0.025	0.0053684	0.00696864	0.00347519
CSASIA	Sindhi		190	516	0.0695795	0.025	0.00596622	0.00968992	0.0043166
CSASIA	Sindhi		225	947	0.0543569	0.02	0.00330053	0.00211193	0.00149257
CSASIA	Sindhi		275	577	0.0484021	0.015	0.0045319	0.00519931	0.00299661
CSASIA	Sindhi		350	754	0.0413249	0.0165	0.00324056	0.00132626	0.00132626
CSASIA	Sindhi		400	725	0.0276952	0.013	0.00140456	0	0
CSASIA	Sindhi		Overall	17946	_	_	_	0.0632	0.0018
EASIA	Cambodian	20	5	1413	0.414841	0.285	0.0100477	0.249823	0.0115208
EASIA	Cambodian		15	1630	0.369671	0.222	0.00894071	0.201227	0.00993332
EASIA	Cambodian		25	1478	0.317538	0.176	0.00870034	0.14682	0.00920922
EASIA	Cambodian		35	1307	0.279228	0.142	0.00870476	0.113236	0.0087685
EASIA	Cambodian		45	1035	0.238993	0.107	0.00899395	0.0850242	0.00867393
EASIA	Cambodian		55	871	0.213588	0.098	0.00911102	0.0642939	0.00831563
EASIA	Cambodian		65	755	0.193015	0.083	0.00941788	0.0622517	0.00879899
EASIA	Cambodian		75	695	0.188272	0.078	0.00938067	0.047482	0.00807275
EASIA	Cambodian		85	578	0.174375	0.0695	0.00984427	0.0363322	0.00778971
EASIA	Cambodian		95	531	0.169687	0.064	0.00990271	0.0376648	0.00826976
EASIA	Cambodian		110	883	0.169395	0.071	0.00758891	0.0351076	0.00619734
EASIA	Cambodian		130	735	0.14992	0.058	0.00803088	0.0394558	0.00718565
EASIA	Cambodian		150	640	0.121283	0.052	0.00722732	0.0203125	0.00558052
EASIA	Cambodian		170	544	0.109279	0.043	0.00714834	0.0147059	0.00516569
EASIA	Cambodian		190	484	0.102229	0.047	0.00697692	0.00826446	0.00411938
EASIA	Cambodian		225	860	0.0919012	0.042	0.00507417	0.0116279	0.00365775
EASIA	Cambodian		275	530	0.0698849	0.035	0.00530172	0.00754717	0.00376287
EASIA	Cambodian		350	650	0.0771446	0.035	0.00503819	0.00461538	0.00266058
EASIA	Cambodian		400	539	0.0530334	0.03	0.00283201	0	0
EASIA	Cambodian		Overall	16158	_	_	_	0.0874	0.0022
EASIA	Han	88	5	1303	0.430466	0.301	0.010288	0.261704	0.0121819
EASIA	Han		15	1516	0.36963	0.236	0.00897094	0.197889	0.0102358
EASIA	Han		25	1380	0.308183	0.1665	0.00867552	0.137681	0.00927874
EASIA	Han		35	1224	0.262703	0.1245	0.00858692	0.0988562	0.00853465
EASIA	Han		45	973	0.217277	0.107	0.00865145	0.0719424	0.00828795
EASIA	Han		55	822	0.180622	0.071	0.00863475	0.0462287	0.00732835
EASIA	Han		65	703	0.158347	0.066	0.0082114	0.0241821	0.00579779
EASIA	Han		75	653	0.159285	0.061	0.00857693	0.0229709	0.00586704
EASIA	Han		85	524	0.136754	0.039	0.00931578	0.028626	0.00729159
EASIA	Han		95	496	0.124427	0.038	0.0087666	0.0181452	0.00599931
EASIA	Han		110	821	0.113125	0.042	0.00618906	0.0170524	0.00452117
EASIA	Han		130	676	0.0952737	0.03	0.00680463	0.0221893	0.00566954
EASIA	Han		150	609	0.0667274	0.018	0.00522473	0.00492611	0.00283941
EASIA	Han		170	512	0.0523945	0.014	0.00504052	0.00390625	0.00275943
EASIA	Han		190	447	0.0475347	0.013	0.00458898	0.00223714	0.00223714
EASIA	Han		225	810	0.0401975	0.008	0.00347339	0.0037037	0.00213569
EASIA	Han		275	475	0.0386568	0.011	0.00434005	0.00210526	0.00210526
EASIA	Han		350	561	0.0391266	0.009	0.00421773	0	0
EASIA	Han		400	478	0.0125669	0.006	0.000757002	0	0
EASIA	Han		Overall	14983	_	_	_	0.0771	0.0022
EASIA	Japanese	58	5	1278	0.43833	0.297	0.0106461	0.280908	0.012577
EASIA	Japanese		15	1491	0.383538	0.238	0.00928613	0.21328	0.0106119
EASIA	Japanese		25	1366	0.321122	0.1765	0.00905586	0.153001	0.00974368
EASIA	Japanese		35	1196	0.28081	0.127	0.00924839	0.119565	0.00938571
EASIA	Japanese		45	960	0.233191	0.105	0.00919347	0.0791667	0.00871871
EASIA	Japanese		55	803	0.203873	0.079	0.0093982	0.0672478	0.00884372
EASIA	Japanese		65	690	0.18622	0.077	0.00916318	0.0492754	0.0082458
EASIA	Japanese		75	637	0.181144	0.076	0.00942617	0.043956	0.00812867
EASIA	Japanese		85	506	0.167024	0.0605	0.010467	0.0474308	0.00945873
EASIA	Japanese		95	457	0.152586	0.057	0.0103292	0.0371991	0.00886242
EASIA	Japanese		110	775	0.134572	0.05	0.0073306	0.0309677	0.00622663
EASIA	Japanese		130	632	0.11584	0.0405	0.00805411	0.0300633	0.00679791
EASIA	Japanese		150	577	0.0898943	0.032	0.00653826	0.0103986	0.00422675
EASIA	Japanese		170	482	0.0729398	0.026	0.00636508	0.00829876	0.00413642
EASIA	Japanese		190	421	0.0691734	0.016	0.0064308	0.00712589	0.00410433
EASIA	Japanese		225	752	0.0629827	0.019	0.00440124	0.00398936	0.00230019
EASIA	Japanese		275	465	0.0549161	0.019	0.00523623	0.00430108	0.00303804
EASIA	Japanese		350	530	0.0575981	0.016	0.00562665	0.0113208	0.00459979
EASIA	Japanese		400	468	0.0285214	0.014	0.00201142	0	0
EASIA	Japanese		Overall	14486	_	_	_	0.0917	0.0024
EASIA	North_East_China	76	5	1333	0.4235	0.296	0.010266	0.265566	0.0121007
EASIA	North_East_China		15	1546	0.372858	0.23	0.0089376	0.197283	0.0101242
EASIA	North_East_China		25	1400	0.31072	0.184	0.00869781	0.145	0.00941365
EASIA	North_East_China		35	1228	0.267959	0.136	0.00870963	0.114007	0.00907314
EASIA	North_East_China		45	986	0.223122	0.1005	0.00888958	0.0831643	0.00879825
EASIA	North_East_China		55	837	0.195297	0.074	0.00931801	0.0740741	0.0090577
EASIA	North_East_China		65	717	0.169232	0.073	0.00872545	0.0474198	0.00794281
EASIA	North_East_China		75	657	0.178651	0.064	0.00977806	0.0563166	0.00900076
EASIA	North_East_China		85	534	0.153412	0.0515	0.0105062	0.0599251	0.0102807
EASIA	North_East_China		95	499	0.134749	0.045	0.00952732	0.0380762	0.00857595
EASIA	North_East_China		110	837	0.117523	0.036	0.00673984	0.0262843	0.00553301
EASIA	North_East_China		130	694	0.100193	0.031	0.00689113	0.0259366	0.00603787
EASIA	North_East_China		150	613	0.074416	0.024	0.00546102	0.00815661	0.00363581
EASIA	North_East_China		170	511	0.0614207	0.023	0.0049981	0.00391389	0.00276483
EASIA	North_East_China		190	447	0.0572483	0.02	0.00509156	0.00447427	0.00316024
EASIA	North_East_China		225	800	0.05126	0.015	0.00401064	0.00875	0.00329475
EASIA	North_East_China		275	484	0.0445124	0.013	0.004988	0.0103306	0.00460081
EASIA	North_East_China		350	578	0.0425571	0.011	0.00497621	0.00692042	0.0034512
EASIA	North_East_China		400	471	0.0172739	0.009	0.00104089	0	0
EASIA	North_East_China		Overall	15172	_	_	_	0.0879	0.0023
EASIA	South_China	134	5	1314	0.424559	0.2935	0.0102417	0.258752	0.0120862
EASIA	South_China		15	1544	0.370872	0.241	0.00890899	0.20013	0.0101855
EASIA	South_China		25	1402	0.304083	0.158	0.00858843	0.134807	0.00912419
EASIA	South_China		35	1257	0.257832	0.116	0.00841654	0.0914877	0.00813489
EASIA	South_China		45	1002	0.21138	0.0825	0.00849913	0.0648703	0.0077847
EASIA	South_China		55	848	0.180884	0.058	0.00869333	0.0507075	0.00753867
EASIA	South_China		65	717	0.158272	0.058	0.00843095	0.0292887	0.00630142
EASIA	South_China		75	671	0.162787	0.059	0.00882681	0.023845	0.00589414
EASIA	South_China		85	539	0.143861	0.041	0.00965562	0.025974	0.00685747
EASIA	South_China		95	510	0.13431	0.039	0.00922168	0.0176471	0.00583594
EASIA	South_China		110	854	0.11772	0.029	0.00658019	0.0163934	0.00434782
EASIA	South_China		130	708	0.0992585	0.026	0.0068122	0.0155367	0.00465125
EASIA	South_China		150	628	0.0744252	0.022	0.00564192	0.00796178	0.00354924
EASIA	South_China		170	531	0.0544689	0.016	0.00503012	0.00564972	0.00325571
EASIA	South_China		190	460	0.0484804	0.011	0.00527563	0.00652174	0.00375712
EASIA	South_China		225	848	0.0416958	0.008	0.00364448	0.00707547	0.00288001
EASIA	South_China		275	527	0.0341139	0.007	0.00433649	0.0056926	0.00328037
EASIA	South_China		350	634	0.041877	0.013	0.00449087	0.011041	0.00415328
EASIA	South_China		400	522	0.0118602	0.005	0.000798217	0	0
EASIA	South_China		Overall	15516	_	_	_	0.0756	0.0021
EASIA	Yakut	50	5	1327	0.448723	0.334	0.0104013	0.284099	0.0123848
EASIA	Yakut		15	1514	0.405557	0.2795	0.00943252	0.23712	0.0109343
EASIA	Yakut		25	1394	0.335174	0.181	0.00918618	0.16858	0.0100308
EASIA	Yakut		35	1228	0.289722	0.135	0.00930178	0.135993	0.00978578
EASIA	Yakut		45	1005	0.245426	0.107	0.00939296	0.0965174	0.00931957
EASIA	Yakut		55	821	0.213715	0.084	0.0100192	0.0852619	0.00975257
EASIA	Yakut		65	704	0.192337	0.075	0.0099943	0.0667614	0.00941415
EASIA	Yakut		75	651	0.194069	0.077	0.0101505	0.0599078	0.0093083
EASIA	Yakut		85	517	0.168725	0.058	0.0111236	0.0541586	0.00996364
EASIA	Yakut		95	488	0.157158	0.062	0.010653	0.0389344	0.00876554
EASIA	Yakut		110	816	0.144781	0.053	0.007556	0.0281863	0.00579738
EASIA	Yakut		130	665	0.116609	0.039	0.00764395	0.0210526	0.0055712
EASIA	Yakut		150	591	0.0854602	0.028	0.00625402	0.0101523	0.00412705
EASIA	Yakut		170	482	0.0774253	0.0295	0.00608532	0.00414938	0.002931
EASIA	Yakut		190	438	0.0761621	0.027	0.00715776	0.0114155	0.00508176
EASIA	Yakut		225	767	0.0705958	0.028	0.00472114	0.0065189	0.00290772
EASIA	Yakut		275	453	0.0509117	0.015	0.00553943	0.00883002	0.00440034
EASIA	Yakut		350	591	0.0535685	0.016	0.0056667	0.0169205	0.00530976
EASIA	Yakut		400	492	0.023126	0.014	0.00127452	0	0
EASIA	Yakut		Overall	14944	_	_	_	0.1008	0.0025
EUR	Adygei	34	5	1572	0.409766	0.2755	0.00921818	0.226463	0.0105597
EUR	Adygei		15	1815	0.3623	0.22	0.00813887	0.169146	0.00880186
EUR	Adygei		25	1642	0.296726	0.15	0.00787225	0.120585	0.00803875
EUR	Adygei		35	1467	0.261718	0.133	0.00772426	0.0858896	0.00731817
EUR	Adygei		45	1172	0.231377	0.114	0.00801963	0.0691126	0.00741223
EUR	Adygei		55	966	0.193425	0.086	0.00803306	0.0465839	0.00678415
EUR	Adygei		65	824	0.174291	0.0765	0.00825475	0.0376214	0.0066327
EUR	Adygei		75	754	0.168614	0.076	0.00852777	0.0411141	0.00723571
EUR	Adygei		85	610	0.152697	0.0615	0.00911709	0.0360656	0.00755547
EUR	Adygei		95	578	0.137676	0.0595	0.00831376	0.0224913	0.00617277
EUR	Adygei		110	959	0.123663	0.056	0.00592507	0.0177268	0.00426333
EUR	Adygei		130	780	0.112758	0.044	0.00640662	0.0166667	0.00458676
EUR	Adygei		150	703	0.0936657	0.035	0.00592493	0.0142248	0.00446933
EUR	Adygei		170	574	0.0816341	0.028	0.00663414	0.0156794	0.00518987
EUR	Adygei		190	520	0.0766596	0.0265	0.00697112	0.0153846	0.00540248
EUR	Adygei		225	940	0.0688181	0.024	0.00471001	0.00957447	0.00317787
EUR	Adygei		275	572	0.0661503	0.019	0.00677244	0.0192308	0.0057473
EUR	Adygei		350	735	0.078985	0.024	0.00605576	0.0204082	0.00521887
EUR	Adygei		400	641	0.0341513	0.017	0.00191395	0	0
EUR	Adygei		Overall	17824	_	_	_	0.073	0.002
EUR	Basque	48	5	1477	0.432875	0.32	0.00954877	0.258632	0.0113976
EUR	Basque		15	1734	0.374949	0.2505	0.00843395	0.197232	0.00955838
EUR	Basque		25	1555	0.30849	0.171	0.00819307	0.142765	0.00887433
EUR	Basque		35	1394	0.276612	0.149	0.00812922	0.109039	0.00835111
EUR	Basque		45	1124	0.248188	0.121	0.0086311	0.0898577	0.0085338
EUR	Basque		55	928	0.204543	0.09	0.00856007	0.0571121	0.00762174
EUR	Basque		65	809	0.189855	0.083	0.00878255	0.0519159	0.00780491
EUR	Basque		75	737	0.174324	0.078	0.00889447	0.0556309	0.00844871
EUR	Basque		85	611	0.156069	0.059	0.00934064	0.0458265	0.00846656
EUR	Basque		95	573	0.147108	0.055	0.00922535	0.0401396	0.00820715
EUR	Basque		110	969	0.11905	0.045	0.00599717	0.0206398	0.00456969
EUR	Basque		130	782	0.11455	0.043	0.0064407	0.0179028	0.00474474
EUR	Basque		150	699	0.0984778	0.036	0.00603981	0.0128755	0.00426718
EUR	Basque		170	562	0.087484	0.03	0.00609496	0.00711744	0.00354919
EUR	Basque		190	501	0.0882954	0.03	0.00659998	0.00998004	0.00444532
EUR	Basque		225	903	0.0699181	0.025	0.00426822	0.00996678	0.00330749
EUR	Basque		275	553	0.0665787	0.018	0.00614259	0.0144665	0.00508216
EUR	Basque		350	723	0.0526542	0.014	0.00466488	0.0055325	0.0027605
EUR	Basque		400	639	0.031169	0.014	0.00176264	0	0
EUR	Basque		Overall	17273	_	_	_	0.0845	0.0021
EUR	French	56	5	1557	0.40284	0.262	0.00906596	0.220938	0.0105176
EUR	French		15	1779	0.366278	0.234	0.00811184	0.172007	0.00894994
EUR	French		25	1608	0.294167	0.159	0.0077973	0.116915	0.00801547
EUR	French		35	1453	0.261066	0.132	0.00770931	0.0860289	0.00735877
EUR	French		45	1162	0.227427	0.094	0.00814973	0.0731497	0.00764179
EUR	French		55	967	0.192935	0.081	0.00816023	0.0496381	0.00698817
EUR	French		65	815	0.183733	0.077	0.00873305	0.0478528	0.00748158
EUR	French		75	750	0.180096	0.073	0.00919953	0.052	0.00811269
EUR	French		85	620	0.156498	0.054	0.00936095	0.0419355	0.00805643
EUR	French		95	573	0.140188	0.053	0.00896719	0.0331588	0.0074865
EUR	French		110	967	0.122522	0.048	0.00618749	0.0237849	0.0049027
EUR	French		130	784	0.105927	0.037	0.00633912	0.0165816	0.00456354
EUR	French		150	688	0.0885654	0.03	0.00601817	0.00872093	0.00354733
EUR	French		170	559	0.0776887	0.024	0.00613545	0.0107335	0.00436224
EUR	French		190	509	0.074275	0.028	0.00657462	0.0176817	0.00584732
EUR	French		225	924	0.0623994	0.02	0.00413483	0.00974026	0.00323265
EUR	French		275	559	0.052093	0.015	0.00553317	0.0125224	0.00470749
EUR	French		350	728	0.0489423	0.015	0.00428569	0.00274725	0.00194126
EUR	French		400	689	0.0216255	0.012	0.00104916	0	0
EUR	French		Overall	17691	_	_	_	0.0731	0.002
EUR	North_Italy	42	5	1483	0.423009	0.305	0.00937853	0.23938	0.0110842
EUR	North_Italy		15	1740	0.373422	0.233	0.00834701	0.194828	0.00949773
EUR	North_Italy		25	1568	0.306785	0.16	0.00809058	0.139031	0.00874006
EUR	North_Italy		35	1406	0.274387	0.14	0.00814427	0.113087	0.00844906
EUR	North_Italy		45	1131	0.241032	0.113	0.00845238	0.0742706	0.0078003
EUR	North_Italy		55	940	0.205871	0.08	0.00883934	0.0670213	0.00816036
EUR	North_Italy		65	793	0.18723	0.075	0.00879058	0.0580076	0.00830622
EUR	North_Italy		75	735	0.182667	0.072	0.00935225	0.0571429	0.00856754
EUR	North_Italy		85	605	0.16185	0.064	0.00962364	0.046281	0.00854856
EUR	North_Italy		95	564	0.148152	0.0505	0.00935572	0.0390071	0.00815977
EUR	North_Italy		110	943	0.125276	0.042	0.00660139	0.0296925	0.00553035
EUR	North_Italy		130	771	0.109198	0.033	0.00679116	0.0168612	0.00463988
EUR	North_Italy		150	682	0.0845	0.026	0.00637682	0.0190616	0.00523995
EUR	North_Italy		170	556	0.0718435	0.024	0.00614935	0.00899281	0.00400719
EUR	North_Italy		190	495	0.066	0.018	0.00680709	0.0181818	0.00601133
EUR	North_Italy		225	886	0.060421	0.019	0.00444372	0.0112867	0.00355097
EUR	North_Italy		275	555	0.069173	0.02	0.00623348	0.0108108	0.00439353
EUR	North_Italy		350	734	0.064564	0.019	0.00536967	0.013624	0.00428175
EUR	North_Italy		400	688	0.0318067	0.015	0.00156143	0	0
EUR	North_Italy		Overall	17275	_	_	_	0.0839	0.0021
EUR	Orcadian	30	5	1529	0.431007	0.304	0.00940251	0.249836	0.011075
EUR	Orcadian		15	1739	0.399217	0.286	0.00852561	0.210466	0.00977803
EUR	Orcadian		25	1579	0.319921	0.182	0.00836188	0.147562	0.00892822
EUR	Orcadian		35	1421	0.287533	0.152	0.00815162	0.110486	0.00831927
EUR	Orcadian		45	1136	0.258114	0.127	0.00870858	0.0897887	0.00848563
EUR	Orcadian		55	943	0.215628	0.097	0.00873675	0.0678685	0.00819497
EUR	Orcadian		65	808	0.19477	0.091	0.00886001	0.0544554	0.00798776
EUR	Orcadian		75	745	0.196616	0.091	0.00934943	0.0577181	0.00854988
EUR	Orcadian		85	617	0.16729	0.068	0.00982571	0.0551053	0.00919387
EUR	Orcadian		95	575	0.155005	0.069	0.00942199	0.0365217	0.00782962
EUR	Orcadian		110	960	0.140137	0.063	0.00670193	0.0302083	0.00552705
EUR	Orcadian		130	776	0.118151	0.047	0.00662959	0.0206186	0.00510451
EUR	Orcadian		150	690	0.109551	0.04	0.00693532	0.0231884	0.00573365
EUR	Orcadian		170	558	0.0973172	0.047	0.00599149	0.00896057	0.00399288
EUR	Orcadian		190	500	0.086228	0.033	0.00669579	0.016	0.00561704
EUR	Orcadian		225	909	0.0734125	0.03	0.00399595	0.00440044	0.00219658
EUR	Orcadian		275	546	0.0711429	0.028	0.00551812	0.00915751	0.00408031
EUR	Orcadian		350	725	0.0613545	0.022	0.00450107	0.00827586	0.00336692
EUR	Orcadian		400	670	0.0302701	0.018	0.00150074	0	0
EUR	Orcadian		Overall	17426	_	_	_	0.0881	0.00215
EUR	Russian	50	5	1557	0.413925	0.275	0.00906206	0.232498	0.0107089
EUR	Russian		15	1796	0.366412	0.25	0.00803237	0.174276	0.00895373
EUR	Russian		25	1620	0.295903	0.167	0.00778164	0.123457	0.00817562
EUR	Russian		35	1452	0.262817	0.1395	0.00762701	0.0874656	0.00741668
EUR	Russian		45	1162	0.234457	0.111	0.00811639	0.0714286	0.00755836
EUR	Russian		55	971	0.19606	0.09	0.00798724	0.0514933	0.00709594
EUR	Russian		65	826	0.183738	0.079	0.00828526	0.0484262	0.00747368
EUR	Russian		75	760	0.179192	0.083	0.0087007	0.0513158	0.00800876
EUR	Russian		85	621	0.157293	0.064	0.00927861	0.0434783	0.00819007
EUR	Russian		95	590	0.145122	0.058	0.00893172	0.0355932	0.00763407
EUR	Russian		110	987	0.119699	0.044	0.00611168	0.0283688	0.00528728
EUR	Russian		130	797	0.111529	0.041	0.00645781	0.0188206	0.00481653
EUR	Russian		150	710	0.0904479	0.0335	0.00603005	0.0169014	0.00484102
EUR	Russian		170	576	0.0751146	0.027	0.00580631	0.0138889	0.00488048
EUR	Russian		190	522	0.0698161	0.0225	0.00630004	0.0172414	0.00570283
EUR	Russian		225	932	0.0589388	0.019	0.00400732	0.0107296	0.00337656
EUR	Russian		275	572	0.0642133	0.0195	0.00572265	0.0104895	0.00426353
EUR	Russian		350	753	0.0578566	0.016	0.00498402	0.0132802	0.00417437
EUR	Russian		400	689	0.0290711	0.012	0.00156418	0	0
EUR	Russian		Overall	17893	_	_	_	0.076	0.002
EUR	Sardinian	56	5	1507	0.419867	0.307	0.00925969	0.23225	0.0108812
EUR	Sardinian		15	1749	0.37415	0.242	0.00824843	0.193253	0.00944412
EUR	Sardinian		25	1575	0.299912	0.174	0.00790871	0.126349	0.00837438
EUR	Sardinian		35	1411	0.262884	0.123	0.00798093	0.103473	0.0081112
EUR	Sardinian		45	1133	0.24275	0.119	0.00847152	0.0847308	0.00827698
EUR	Sardinian		55	952	0.198944	0.092	0.00832571	0.0598739	0.00769346
EUR	Sardinian		65	799	0.186894	0.085	0.008761	0.0588235	0.00832932
EUR	Sardinian		75	732	0.175836	0.0805	0.00880569	0.0505464	0.00810258
EUR	Sardinian		85	612	0.162926	0.067	0.00954492	0.0490196	0.00873474
EUR	Sardinian		95	572	0.142517	0.054	0.00910057	0.0332168	0.00749938
EUR	Sardinian		110	955	0.127438	0.052	0.00629836	0.0240838	0.00496357
EUR	Sardinian		130	785	0.106746	0.033	0.00648459	0.0191083	0.00488949
EUR	Sardinian		150	705	0.0973305	0.035	0.00632564	0.0170213	0.00487508
EUR	Sardinian		170	575	0.0770348	0.027	0.00581488	0.0104348	0.00424139
EUR	Sardinian		190	516	0.0697849	0.024	0.0060964	0.0116279	0.00472397
EUR	Sardinian		225	926	0.0503434	0.017	0.00369625	0.00863931	0.00304288
EUR	Sardinian		275	571	0.0530158	0.015	0.00568949	0.0192644	0.00575727
EUR	Sardinian		350	745	0.0522604	0.016	0.00486439	0.0201342	0.00514949
EUR	Sardinian		400	686	0.0247493	0.0125	0.00134993	0	0
EUR	Sardinian		Overall	17506	_	_	_	0.0808	0.0021
MENA	Bedouin	94	5	1597	0.371811	0.2403	0.00853239	0.184721	0.00971393
MENA	Bedouin		15	1858	0.322152	0.1882	0.00745748	0.137783	0.00799833
MENA	Bedouin		25	1690	0.257875	0.1308	0.00706103	0.0923077	0.00704326
MENA	Bedouin		35	1512	0.229749	0.1142	0.00699062	0.0687831	0.00651079
MENA	Bedouin		45	1198	0.200341	0.0868	0.00738184	0.0584307	0.00677953
MENA	Bedouin		55	1001	0.169607	0.0702	0.00733321	0.03996	0.00619381
MENA	Bedouin		65	857	0.155582	0.0582	0.00750868	0.0326721	0.00607629
MENA	Bedouin		75	782	0.150815	0.0571	0.00769129	0.0370844	0.00676183
MENA	Bedouin		85	654	0.138791	0.0489	0.00809585	0.029052	0.00657248
MENA	Bedouin		95	611	0.126096	0.045	0.00769682	0.0114566	0.00430885
MENA	Bedouin		110	1017	0.107989	0.0318	0.00556813	0.0186824	0.0042479
MENA	Bedouin		130	829	0.0952658	0.0264	0.00594594	0.013269	0.00397652
MENA	Bedouin		150	740	0.0821888	0.0225	0.00542133	0.0108108	0.00380405
MENA	Bedouin		170	598	0.0690215	0.0206	0.0050983	0.00668896	0.00333607
MENA	Bedouin		190	541	0.0605476	0.0156	0.00561597	0.012939	0.00486324
MENA	Bedouin		225	971	0.0488431	0.0134	0.0035049	0.00823893	0.00290237
MENA	Bedouin		275	600	0.0451315	0.0122	0.00455712	0.00666667	0.00332498
MENA	Bedouin		350	772	0.0378625	0.0099	0.00350331	0	0
MENA	Bedouin		400	703	0.0153697	0.0069	0.000911844	0	0
MENA	Bedouin		Overall	18531	_	_	_	0.0575	0.0017
MENA	Druze	88	5	1538	0.4003	0.2825	0.0089872	0.221066	0.0105846
MENA	Druze		15	1788	0.348335	0.2125	0.0079968	0.168904	0.00886305
MENA	Druze		25	1619	0.28124	0.144	0.0077068	0.115503	0.00794614
MENA	Druze		35	1444	0.249841	0.115	0.00772153	0.0900277	0.00753475
MENA	Druze		45	1148	0.217565	0.0935	0.00786563	0.0670732	0.00738612
MENA	Druze		55	961	0.186681	0.08	0.00784152	0.0489074	0.00696086
MENA	Druze		65	815	0.167925	0.068	0.00820321	0.0417178	0.00700802
MENA	Druze		75	745	0.157748	0.064	0.00815171	0.0402685	0.00720727
MENA	Druze		85	628	0.137396	0.053	0.00833968	0.0286624	0.00666358
MENA	Druze		95	590	0.129585	0.05	0.00793599	0.020339	0.00581627
MENA	Druze		110	981	0.109874	0.04	0.00566837	0.0163099	0.00404615
MENA	Druze		130	781	0.0982125	0.034	0.00628021	0.0153649	0.00440408
MENA	Druze		150	696	0.0843563	0.028	0.00602615	0.0143678	0.00451399
MENA	Druze		170	569	0.07071	0.023	0.00597966	0.00878735	0.00391596
MENA	Druze		190	512	0.0707441	0.018	0.00665194	0.0175781	0.00581333
MENA	Druze		225	923	0.0544345	0.016	0.00419537	0.0108342	0.00340932
MENA	Druze		275	580	0.0576259	0.017	0.0057893	0.0137931	0.00484703
MENA	Druze		350	774	0.0467959	0.011	0.00443412	0.00775194	0.00315446
MENA	Druze		400	708	0.0166017	0.008	0.000858038	0	0
MENA	Druze		Overall	17800	_	_	_	0.0704	0.0019
MENA	Mozabite	58	5	1581	0.345351	0.208	0.00838212	0.163188	0.00929671
MENA	Mozabite		15	1850	0.296983	0.172	0.00721602	0.123243	0.00764456
MENA	Mozabite		25	1673	0.237842	0.118	0.00678029	0.0806934	0.00666087
MENA	Mozabite		35	1494	0.216634	0.104	0.00677199	0.0595716	0.00612566
MENA	Mozabite		45	1190	0.187394	0.078	0.00713863	0.0487395	0.00624452
MENA	Mozabite		55	1006	0.160826	0.069	0.00697995	0.0298211	0.00536543
MENA	Mozabite		65	851	0.14009	0.062	0.00685894	0.0258519	0.00544314
MENA	Mozabite		75	781	0.130647	0.05	0.0067091	0.0179257	0.00475076
MENA	Mozabite		85	659	0.118193	0.053	0.00690869	0.0212443	0.00562141
MENA	Mozabite		95	610	0.119	0.044	0.00715431	0.0147541	0.00488562
MENA	Mozabite		110	1025	0.0992956	0.039	0.00494168	0.0126829	0.00349694
MENA	Mozabite		130	837	0.0886105	0.036	0.00517247	0.0107527	0.00356704
MENA	Mozabite		150	738	0.0776694	0.028	0.00497735	0.00677507	0.00302167
MENA	Mozabite		170	601	0.0628885	0.025	0.00474086	0.00665557	0.00331946
MENA	Mozabite		190	546	0.062652	0.021	0.00547051	0.014652	0.00514689
MENA	Mozabite		225	971	0.0538105	0.019	0.00351923	0.00823893	0.00290237
MENA	Mozabite		275	596	0.047849	0.016	0.00489836	0.0100671	0.00409258
MENA	Mozabite		350	782	0.0439821	0.012	0.00418502	0.00895141	0.00337029
MENA	Mozabite		400	742	0.0217978	0.011	0.00125242	0	0
MENA	Mozabite		Overall	18533	_	_	_	0.0495	0.0016
MENA	Palestinian	100	5	1606	0.366725	0.2585	0.00838087	0.184932	0.00969092
MENA	Palestinian		15	1860	0.320953	0.199	0.00733479	0.137634	0.00799042
MENA	Palestinian		25	1690	0.252793	0.1225	0.00703862	0.0893491	0.00694075
MENA	Palestinian		35	1516	0.224147	0.102	0.00703452	0.0712401	0.00660857
MENA	Palestinian		45	1202	0.194532	0.083	0.00725044	0.0490849	0.00623409
MENA	Palestinian		55	1012	0.160765	0.06	0.00718793	0.0375494	0.00597882
MENA	Palestinian		65	867	0.14287	0.047	0.00739873	0.0334487	0.00611002
MENA	Palestinian		75	789	0.139028	0.043	0.00786452	0.035488	0.0065907
MENA	Palestinian		85	656	0.120277	0.036	0.00770004	0.0259146	0.00620798
MENA	Palestinian		95	602	0.103605	0.0305	0.00742594	0.0199336	0.00570142
MENA	Palestinian		110	1003	0.0918764	0.027	0.0052111	0.0119641	0.00343473
MENA	Palestinian		130	831	0.0788484	0.02	0.00551048	0.00962696	0.00338926
MENA	Palestinian		150	733	0.0687517	0.018	0.00517599	0.00818554	0.0033303
MENA	Palestinian		170	594	0.0616532	0.019	0.00526425	0.00673401	0.00335848
MENA	Palestinian		190	540	0.0519296	0.014	0.00550499	0.0166667	0.00551417
MENA	Palestinian		225	968	0.0435713	0.011	0.00357587	0.00826446	0.00291133
MENA	Palestinian		275	590	0.0463153	0.011	0.00508467	0.0118644	0.00446143
MENA	Palestinian		350	752	0.041754	0.008	0.00412302	0.00531915	0.00265426
MENA	Palestinian		400	700	0.0125057	0.005	0.000818875	0	0
MENA	Palestinian		Overall	18511	_	_	_	0.0569	0.0017
OCE	NAN_Melanesian	26	5	992	0.527908	0.502	0.012123	0.350806	0.0151595
OCE	NAN_Melanesian		15	1187	0.464007	0.381	0.0107128	0.273799	0.012948
OCE	NAN_Melanesian		25	1058	0.396366	0.278	0.0108117	0.201323	0.0123337
OCE	NAN_Melanesian		35	937	0.359876	0.214	0.0112466	0.176094	0.0124501
OCE	NAN_Melanesian		45	773	0.308793	0.167	0.0114275	0.128072	0.0120271
OCE	NAN_Melanesian		55	657	0.286703	0.149	0.0121215	0.108067	0.0121216
OCE	NAN_Melanesian		65	555	0.263395	0.139	0.0127725	0.104505	0.012997
OCE	NAN_Melanesian		75	525	0.248834	0.12	0.0129545	0.0971429	0.0129375
OCE	NAN_Melanesian		85	424	0.237675	0.111	0.0138779	0.0801887	0.0132049
OCE	NAN_Melanesian		95	404	0.214502	0.082	0.0140833	0.0841584	0.0138295
OCE	NAN_Melanesian		110	671	0.172684	0.071	0.0090381	0.04769	0.00823314
OCE	NAN_Melanesian		130	530	0.165553	0.069	0.00988418	0.0377358	0.00828507
OCE	NAN_Melanesian		150	455	0.127556	0.059	0.00846667	0.0197802	0.00653506
OCE	NAN_Melanesian		170	392	0.120594	0.049	0.00944939	0.0204082	0.0071505
OCE	NAN_Melanesian		190	342	0.099383	0.0485	0.00808757	0.0116959	0.00582217
OCE	NAN_Melanesian		225	608	0.0911431	0.042	0.0055131	0.00986842	0.00401214
OCE	NAN_Melanesian		275	360	0.0677861	0.025	0.0062911	0.00555556	0.0039229
OCE	NAN_Melanesian		350	471	0.0628769	0.035	0.00444093	0.00424628	0.00299938
OCE	NAN_Melanesian		400	384	0.0621927	0.036	0.00453858	0.00260417	0.00260417
OCE	NAN_Melanesian		Overall	11725	_	_	_	0.1264	0.0031
OCE	Papuan	34	5	1016	0.511579	0.431	0.0122232	0.354331	0.0150133
OCE	Papuan		15	1194	0.458398	0.3485	0.0107854	0.277219	0.0129597
OCE	Papuan		25	1071	0.37149	0.23	0.0109526	0.207283	0.0123922
OCE	Papuan		35	924	0.346819	0.214	0.0111591	0.162338	0.0121379
OCE	Papuan		45	764	0.287263	0.148	0.0113982	0.123037	0.0118917
OCE	Papuan		55	650	0.263492	0.128	0.0120014	0.104615	0.0120138
OCE	Papuan		65	541	0.224089	0.1	0.0119244	0.0702403	0.0109972
OCE	Papuan		75	529	0.209571	0.086	0.0117987	0.073724	0.0113725
OCE	Papuan		85	416	0.188745	0.0865	0.0119076	0.0432692	0.00998758
OCE	Papuan		95	408	0.185228	0.0785	0.0126171	0.0563725	0.0114324
OCE	Papuan		110	684	0.1528	0.068	0.00824838	0.0307018	0.00660085
OCE	Papuan		130	573	0.130264	0.058	0.00824007	0.0244328	0.00645531
OCE	Papuan		150	489	0.114644	0.042	0.00823936	0.0204499	0.00640692
OCE	Papuan		170	388	0.0994072	0.041	0.00775646	0.00773196	0.0044525
OCE	Papuan		190	366	0.0816448	0.0305	0.00739813	0.010929	0.00544198
OCE	Papuan		225	650	0.0751877	0.024	0.00537864	0.00923077	0.0037539
OCE	Papuan		275	375	0.07292	0.03	0.0061004	0.00533333	0.00376619
OCE	Papuan		350	452	0.0771836	0.033	0.00688288	0.0132743	0.0053891
OCE	Papuan		400	386	0.051886	0.0295	0.00307322	0	0
OCE	Papuan		Overall	11876	_	_	_	0.1186	0.003
SSAFR	Bantu	38	5	1323	0.256898	0.127	0.00824931	0.102041	0.00832529
SSAFR	Bantu		15	1553	0.207258	0.098	0.00670559	0.0695428	0.00645697
SSAFR	Bantu		25	1394	0.161579	0.066	0.00618826	0.0423242	0.00539422
SSAFR	Bantu		35	1228	0.150773	0.065	0.00605347	0.0309446	0.00494361
SSAFR	Bantu		45	983	0.12053	0.044	0.00589977	0.017294	0.0041601
SSAFR	Bantu		55	822	0.102162	0.037	0.00582886	0.0121655	0.00382591
SSAFR	Bantu		65	720	0.0899972	0.036	0.0057175	0.0125	0.00414342
SSAFR	Bantu		75	636	0.0876557	0.0365	0.00575919	0.00786164	0.00350474
SSAFR	Bantu		85	539	0.0795455	0.031	0.00632944	0.012987	0.00488118
SSAFR	Bantu		95	497	0.0836499	0.033	0.00640177	0.00804829	0.00401196
SSAFR	Bantu		110	839	0.0664243	0.028	0.00424638	0.00715137	0.00291081
SSAFR	Bantu		130	685	0.0668321	0.028	0.00466444	0.00583942	0.0029133
SSAFR	Bantu		150	598	0.0654465	0.022	0.00522738	0.0100334	0.00407895
SSAFR	Bantu		170	488	0.0582213	0.022	0.00526	0.00409836	0.002895
SSAFR	Bantu		190	453	0.0529294	0.022	0.00529326	0.00662252	0.00381504
SSAFR	Bantu		225	787	0.046676	0.019	0.00324683	0.00508259	0.00253644
SSAFR	Bantu		275	471	0.044431	0.017	0.00417284	0.00424628	0.00299938
SSAFR	Bantu		350	614	0.0386466	0.016	0.00263938	0	0
SSAFR	Bantu		400	617	0.0298428	0.014	0.00189506	0	0
SSAFR	Bantu		Overall	15247	_	_	_	0.0275	0.0013
SSAFR	Biaka_Pygmies	54	5	1157	0.25672	0.128	0.00861081	0.0872947	0.00830195
SSAFR	Biaka_Pygmies		15	1351	0.200275	0.094	0.0069061	0.0547742	0.00619283
SSAFR	Biaka_Pygmies		25	1222	0.156962	0.07	0.00631002	0.0368249	0.00538971
SSAFR	Biaka_Pygmies		35	1068	0.137207	0.056	0.00608747	0.0234082	0.0046287
SSAFR	Biaka_Pygmies		45	853	0.121047	0.051	0.00630659	0.0222743	0.00505581
SSAFR	Biaka_Pygmies		55	732	0.10466	0.0405	0.00598634	0.0150273	0.00449981
SSAFR	Biaka_Pygmies		65	602	0.0934801	0.039	0.00632184	0.013289	0.00467094
SSAFR	Biaka_Pygmies		75	546	0.0904011	0.0445	0.00574444	0.00732601	0.00365291
SSAFR	Biaka_Pygmies		85	459	0.0832353	0.037	0.00683279	0.0130719	0.00530737
SSAFR	Biaka_Pygmies		95	423	0.0716099	0.03	0.00623388	0.00472813	0.00333933
SSAFR	Biaka_Pygmies		110	702	0.070235	0.029	0.00440062	0.00712251	0.00317618
SSAFR	Biaka_Pygmies		130	584	0.063726	0.027	0.00417117	0.00171233	0.00171233
SSAFR	Biaka_Pygmies		150	524	0.0701393	0.025	0.00575306	0.00763359	0.00380583
SSAFR	Biaka_Pygmies		170	424	0.0697547	0.025	0.00614129	0.00471698	0.00333146
SSAFR	Biaka_Pygmies		190	397	0.0565164	0.022	0.00542396	0.00503778	0.00355775
SSAFR	Biaka_Pygmies		225	683	0.0505344	0.019	0.00362459	0.00146413	0.00146413
SSAFR	Biaka_Pygmies		275	406	0.050303	0.0205	0.00434556	0	0
SSAFR	Biaka_Pygmies		350	523	0.0360612	0.015	0.00307414	0	0
SSAFR	Biaka_Pygmies		400	523	0.0261472	0.014	0.00170424	0	0
SSAFR	Biaka_Pygmies		Overall	13179	_	_	_	0.0235	0.0013
SSAFR	Mandenka	48	5	1240	0.28604	0.152	0.00886288	0.11371	0.00901885
SSAFR	Mandenka		15	1473	0.225478	0.108	0.00706117	0.0651731	0.00643348
SSAFR	Mandenka		25	1320	0.173086	0.073	0.00649738	0.0424242	0.00554972
SSAFR	Mandenka		35	1160	0.154255	0.06	0.00644073	0.0310345	0.00509372
SSAFR	Mandenka		45	933	0.132494	0.051	0.00662022	0.0203644	0.00462658
SSAFR	Mandenka		55	777	0.121069	0.044	0.00707747	0.023166	0.00540014
SSAFR	Mandenka		65	652	0.098089	0.039	0.00609465	0.00613497	0.00306041
SSAFR	Mandenka		75	592	0.0998209	0.038	0.00683286	0.0152027	0.00503315
SSAFR	Mandenka		85	497	0.0887163	0.033	0.00725992	0.0181087	0.00598734
SSAFR	Mandenka		95	451	0.0955166	0.034	0.00820767	0.0243902	0.00727177
SSAFR	Mandenka		110	757	0.080786	0.031	0.00516008	0.01321	0.00415244
SSAFR	Mandenka		130	626	0.0811661	0.027	0.00566386	0.00798722	0.00356054
SSAFR	Mandenka		150	554	0.0762166	0.024	0.00611362	0.0144404	0.00507305
SSAFR	Mandenka		170	462	0.0697749	0.027	0.0061344	0.0108225	0.00481893
SSAFR	Mandenka		190	429	0.0736131	0.028	0.00700474	0.013986	0.00567632
SSAFR	Mandenka		225	738	0.0594309	0.022	0.0044413	0.00813008	0.00330781
SSAFR	Mandenka		275	428	0.059771	0.018	0.00691583	0.0140187	0.0056895
SSAFR	Mandenka		350	541	0.0432588	0.016	0.00425358	0.00369686	0.00261165
SSAFR	Mandenka		400	522	0.0229425	0.015	0.00125824	0	0
SSAFR	Mandenka		Overall	14152	_	_	_	0.0316	0.0015
SSAFR	Mbuti_Pygmies	26	5	926	0.306697	0.178	0.0105446	0.132829	0.0111591
SSAFR	Mbuti_Pygmies		15	1081	0.235988	0.111	0.00868317	0.079556	0.00823423
SSAFR	Mbuti_Pygmies		25	963	0.194686	0.09	0.00817474	0.0519211	0.0071533
SSAFR	Mbuti_Pygmies		35	867	0.172269	0.081	0.00753768	0.0334487	0.00611002
SSAFR	Mbuti_Pygmies		45	673	0.138923	0.061	0.00769533	0.0222883	0.00569454
SSAFR	Mbuti_Pygmies		55	548	0.124631	0.061	0.00767448	0.0164234	0.00543427
SSAFR	Mbuti_Pygmies		65	474	0.112468	0.052	0.0076725	0.0126582	0.00514031
SSAFR	Mbuti_Pygmies		75	430	0.108758	0.055	0.00769439	0.0139535	0.00566319
SSAFR	Mbuti_Pygmies		85	364	0.109016	0.043	0.00921932	0.021978	0.00769512
SSAFR	Mbuti_Pygmies		95	342	0.121526	0.049	0.00982987	0.0175439	0.00710955
SSAFR	Mbuti_Pygmies		110	571	0.104911	0.046	0.00693001	0.0192644	0.00575727
SSAFR	Mbuti_Pygmies		130	456	0.0999737	0.0365	0.00772865	0.0131579	0.00534209
SSAFR	Mbuti_Pygmies		150	395	0.0877063	0.033	0.0068329	0.00759494	0.0043738
SSAFR	Mbuti_Pygmies		170	343	0.0762711	0.034	0.00660896	0.0058309	0.00411704
SSAFR	Mbuti_Pygmies		190	320	0.0781844	0.036	0.00687065	0.003125	0.003125
SSAFR	Mbuti_Pygmies		225	552	0.0666214	0.034	0.00388395	0	0
SSAFR	Mbuti_Pygmies		275	315	0.0513905	0.025	0.00424037	0	0
SSAFR	Mbuti_Pygmies		350	395	0.0614557	0.028	0.00446797	0	0
SSAFR	Mbuti_Pygmies		400	378	0.0461905	0.022	0.00333216	0	0
SSAFR	Mbuti_Pygmies		Overall	10393	_	_	_	0.0347	0.0018
SSAFR	San	12	5	835	0.343816	0.182	0.0119862	0.167665	0.0129356
SSAFR	San		15	994	0.293669	0.167	0.0103593	0.137827	0.0109393
SSAFR	San		25	879	0.247068	0.127	0.00991865	0.0910125	0.00970694
SSAFR	San		35	779	0.211479	0.111	0.00935711	0.0629012	0.00870427
SSAFR	San		45	598	0.188649	0.1	0.00949834	0.0434783	0.00834635
SSAFR	San		55	492	0.19462	0.091	0.0115669	0.0609756	0.0107988
SSAFR	San		65	419	0.162885	0.074	0.0102576	0.0310263	0.00848072
SSAFR	San		75	415	0.171547	0.086	0.0108856	0.0361446	0.00917334
SSAFR	San		85	337	0.190309	0.086	0.0143767	0.0682493	0.0137572
SSAFR	San		95	325	0.164868	0.091	0.0112921	0.0307692	0.00959399
SSAFR	San		110	534	0.153339	0.065	0.0091855	0.0318352	0.0076044
SSAFR	San		130	433	0.149667	0.065	0.00990686	0.0277136	0.00789772
SSAFR	San		150	372	0.143632	0.067	0.0103295	0.0295699	0.00879468
SSAFR	San		170	293	0.120017	0.065	0.0102038	0.0204778	0.00828815
SSAFR	San		190	263	0.120141	0.048	0.0114304	0.0228137	0.00922435
SSAFR	San		225	507	0.114327	0.048	0.00713966	0.0138067	0.00518741
SSAFR	San		275	292	0.116223	0.057	0.0103405	0.0239726	0.0089669
SSAFR	San		350	355	0.133169	0.063	0.0112004	0.0422535	0.0106919
SSAFR	San		400	397	0.108421	0.057	0.00827467	0.0176322	0.00661368
SSAFR	San		Overall	9519	_	_	_	0.0642	0.0025
SSAFR	Yoruba	44	5	1196	0.275372	0.156	0.0086017	0.101171	0.00872332
SSAFR	Yoruba		15	1402	0.224698	0.111	0.00708617	0.0592011	0.00630513
SSAFR	Yoruba		25	1283	0.172741	0.074	0.00662236	0.0491037	0.00603503
SSAFR	Yoruba		35	1132	0.158385	0.066	0.00651771	0.0362191	0.00555554
SSAFR	Yoruba		45	901	0.13371	0.052	0.00656415	0.0188679	0.00453528
SSAFR	Yoruba		55	745	0.118477	0.041	0.00669196	0.0201342	0.00514949
SSAFR	Yoruba		65	626	0.0974233	0.038	0.00650565	0.0111821	0.0042061
SSAFR	Yoruba		75	560	0.0937589	0.035	0.00641394	0.00892857	0.00397867
SSAFR	Yoruba		85	475	0.0893768	0.032	0.0073124	0.0126316	0.00512955
SSAFR	Yoruba		95	433	0.0803788	0.031	0.00662867	0.00923788	0.00460287
SSAFR	Yoruba		110	737	0.0707924	0.027	0.00476673	0.00814111	0.00331229
SSAFR	Yoruba		130	589	0.0721681	0.024	0.00547547	0.0101868	0.00414101
SSAFR	Yoruba		150	536	0.065291	0.0225	0.00564308	0.00932836	0.00415614
SSAFR	Yoruba		170	430	0.0604209	0.022	0.0058818	0.00930233	0.00463487
SSAFR	Yoruba		190	410	0.060578	0.024	0.00571939	0.00731707	0.00421417
SSAFR	Yoruba		225	685	0.0518701	0.019	0.00384644	0.00437956	0.00252484
SSAFR	Yoruba		275	396	0.0448712	0.015	0.00480864	0.00505051	0.00356672
SSAFR	Yoruba		350	506	0.0310553	0.016	0.00223049	0	0
SSAFR	Yoruba		400	501	0.0309501	0.021	0.00156272	0	0
SSAFR	Yoruba		Overall	13543	_	_	_	0.0289	0.0014
